# Supplementary material for: Molecular mechanism of azithromycin resistance among typhoidal Salmonella strains in Bangladesh identified through passive pediatric surveillance
Source: PLoS Negl Trop Dis. 2019 Nov 15;13(11):e0007868. doi: 10.1371/journal.pntd.0007868 (PMC6881056; doi:10.1371/journal.pntd.0007868)
Supplement: S1 Table — (XLSX) [file pntd.0007868.s004.xlsx]

## Sheet: EBIdata_Azithtyphi
sample_title	tax_id	scientific_name	serovar	isolation_source	collection date	Geographic location	Disease	host scientific name	AZM	AZM_MIC	MDR	H58	Lineage	Genotype	Azm	Amp	C	Sxt	Na	Cip	Lev	Cro	Cfm	Cn	Caz	Lat	Lon	Aac6-Iaa_AGly	TEM-1D_Bla	StrA_AGly	CatA1_Phe	StrB_AGly	SulI_Sul	SulII_Sul	DfrA7_Tmt	MrdA_Bla	AmpC2_Ecoli_Bla	QRDR mutations	IncFIB (pHCM2)	IncQ1	NCBI BioSample	NCBI Accession	ENA Accession -Fastq files
4946	90370	Salmonella enterica subsp enterica serovar Typhi	Typhi	blood	2013-07-17	Dhaka, Bangladesh	enteric fever	Homo Sapiens	0	64	MDR	Yes	1a	4.3.1.1 A	9	0	0	0	0	27	27	35	30	20	33	23.8311	90.4252	Aac6-Iy_761	TEM-206_1712	StrA_1501	CatA1_1470	StrB_1614	SulI_1616	SulII_1219	DfrA7_318	-	-	S83F	100	100	SAMN11174920	SQRF00000000	ERS3650037 (SAMEA5861537)
5740	90370	Salmonella enterica subsp enterica serovar Typhi	Typhi	blood	2013-08-11	Dhaka, Bangladesh	enteric fever	Homo Sapiens	8	48	MDR	Yes	1a	4.3.1.1 A	9	0	0	0	0	26	25	32	28	22	32	23.7625	90.3623	Aac6-Iy_761	TEM-148_997	StrA_1501	CatA1_1470	StrB_1614	SulI_1616	SulII_1219	DfrA7_318	-	-	S83F	-	100	SAMN11174921	SQRG00000000	ERS3650038 (SAMEA5861538)
6149	90370	Salmonella enterica subsp enterica serovar Typhi	Typhi	blood	2014-04-06	Dhaka, Bangladesh	enteric fever	Homo Sapiens	0	48	MDR	Yes	1a	4.3.1.1 A	10	0	0	0	0	27	26	35	29	21	31	24.7037	90.4131	Aac6-Iy_761	TEM-206_1712	StrA_1501	CatA1_1470	StrB_1614	SulI_1616	SulII_1219	DfrA7_318	-	-	S83F	100	100	SAMN11174922	SQRH00000000	ERS3650039 (SAMEA5861539)
3144	54388	Salmonella enterica subsp enterica serovar Paratyphi A	Paratyphi A	blood	2014-04-23	Dhaka, Bangladesh	enteric fever	Homo Sapiens	8	48	Non-MDR	N/A	C4		9	24	24	30	0	23	23	29	25	22	28	23.8282	90.3602	Aac6-Iy_761	-	-	-	-	-	-	-	-	-	S83F	-	-	SAMN11174919	SQRE00000000	ERS3650040 (SAMEA5861540)
3158	90370	Salmonella enterica subsp enterica serovar Typhi	Typhi	blood	2014-05-07	Dhaka, Bangladesh	enteric fever	Homo Sapiens	8	64	MDR	Yes	1a	4.3.1.1 A	10	0	0	0	0	27	26	34	30	21	32	23.7848	90.3464	Aac6-Iy_761	TEM-206_1712	StrA_1501	CatA1_1470	StrB_1614	SulI_1616	SulII_1219	DfrA7_318	-	-	S83F	100	100	SAMN11174923	SQRI00000000	ERS3650041 (SAMEA5861541)
4305	90370	Salmonella enterica subsp enterica serovar Typhi	Typhi	blood	2014-08-11	Dhaka, Bangladesh	enteric fever	Homo Sapiens	0	48	MDR	Yes	1a	4.3.1.1 A	10	0	0	0	8	27	28	35	31	19	32	23.8008	90.3665	Aac6-Iy_761	TEM-206_1712	StrA_1501	CatA1_1470	StrB_1614	SulI_1616	SulII_1219	DfrA7_318	-	-	S83F	100	100	SAMN11174924	SQRJ00000000	ERS3650042 (SAMEA5861542)
5330	90370	Salmonella enterica subsp enterica serovar Typhi	Typhi	blood	2014-10-04	Dhaka, Bangladesh	enteric fever	Homo Sapiens	8	48	MDR	Yes	1a	4.3.1.1 A	9	0	0	0	0	26	27	33	28	19	30	23.8064	90.3776	Aac6-Iy_761	TEM-206_1712	StrA_1501	CatA1_1470	StrB_1614	SulI_1616	SulII_1219	DfrA7_318	-	-	S83F	100	100	SAMN11174925	SQRK00000000	ERS3650043 (SAMEA5861543)
7246	90370	Salmonella enterica subsp enterica serovar Typhi	Typhi	blood	2015-09-05	Dhaka, Bangladesh	enteric fever	Homo Sapiens	0	64	MDR	Yes	Not done	4.3.1.1 A	9	0	0	0	0	26	27	34	29	21	31	23.7665	90.4148	Aac6-Iy_761	TEM-206_1712	StrA_1501	CatA1_1470	StrB_1614	SulI_1616	SulII_1219	DfrA7_318	-	-	S83F	100	100	SAMN11174926	SQRL00000000	ERS3650044 (SAMEA5861544)
10873	90370	Salmonella enterica subsp enterica serovar Typhi	Typhi	blood	2016-04-04	Dhaka, Bangladesh	enteric fever	Homo Sapiens	8	32	MDR	Yes	1a	4.3.1.1 A	10	0	0	0	0	26	27	35	30	23	32	23.8617	90.4567	Aac6-Iy_761	TEM-148_997	StrA_1501	CatA1_1470	StrB_1614	SulI_1616	SulII_1219	DfrA7_318	MrdA_836	AmpC2_346	S83F	100	100	SAMN11174927	SQRM00000000	ERS3650045 (SAMEA5861545)
11780	90370	Salmonella enterica subsp enterica serovar Typhi	Typhi	blood	2016-05-05	Dhaka, Bangladesh	enteric fever	Homo Sapiens	8	48	MDR	Yes	1a	4.3.1.1 A	10	0	0	0	0	26	27	35	28	22	32	23.8455	90.4471	Aac6-Iy_761	TEM-206_1712	StrA_1501	CatA1_1470	StrB_1614	SulI_1616	SulII_1219	DfrA7_318	-	-	S83F	100	100	SAMN11174928	SQRN00000000	ERS3650046 (SAMEA5861546)
11783	90370	Salmonella enterica subsp enterica serovar Typhi	Typhi	blood	2016-05-24	Dhaka, Bangladesh	enteric fever	Homo Sapiens	8	48	MDR	Yes	1a	4.3.1.1 A	8	0	0	0	0	26	27	34	27	21	32	23.8598	90.4056	Aac6-Iy_761	TEM-33_908	StrA_1501	CatA1_1470	StrB_1614	SulI_1616	SulII_1219	DfrA7_318	-	-	S83F	100	100	SAMN11174929	SQRO00000000	ERS3650047 (SAMEA5861547)
15604	90370	Salmonella enterica subsp enterica serovar Typhi	Typhi	blood	2016-07-23	Dhaka, Bangladesh	enteric fever	Homo Sapiens	8	48	MDR	Yes	1a	4.3.1.1 A	9	0	0	0	0	26	26	34	28	21	31	23.8008	90.3511	Aac6-Iy_761	TEM-143_992	StrA_1501	CatA1_1470	StrB_1614	SulI_1616	SulII_1219	DfrA7_318	-	-	S83F	100	100	SAMN11174930	SQRP00000000	ERS3650048 (SAMEA5861548)
15619	90370	Salmonella enterica subsp enterica serovar Typhi	Typhi	blood	2016-08-03	Dhaka, Bangladesh	enteric fever	Homo Sapiens	8	48	MDR	Yes	Not done	4.3.1.1 A	10	0	0	0	0	26	27	34	28	21	32	22.1572	90.0873	Aac6-Iy_761	TEM-206_1712	StrA_1501	CatA1_1470	StrB_1614	SulI_1616	SulII_1219	DfrA7_318	-	-	S83F	100	100	SAMN11174931	SQRQ00000000	ERS3650049 (SAMEA5861549)
